# Supplementary material for: Time-of-Day-Dependent Post-Induction Hypotension and Personalized Hemodynamic Management in Emergency Spine Surgery: A Retrospective Pre–Post Cohort Study
Source: Medicina (Kaunas). 2026 Mar 2;62(3):473. doi: 10.3390/medicina62030473 (PMC13027473; doi:10.3390/medicina62030473)
Supplement: Supplementary file 1 [file medicina-62-00473-s001.zip]

Archive with 1 entries (1 files):
- medicina-4134339-supplementary.pdf
